# Supplementary material for: Advances in HIV Gene Therapy
Source: Int J Mol Sci. 2024 Feb 28;25(5):2771. doi: 10.3390/ijms25052771 (PMC10931721; doi:10.3390/ijms25052771)
Supplement: Supplementary file 1 [file ijms-25-02771-s001.zip]

Archive with 1 entries (1 files):
- ijms-2724642-supplementary.pdf
